# Supplementary material for: Teasing apart the impacts of curriculum and professional development on teaching assistants’ teaching practices
Source: PLoS One. 2022 Feb 9;17(2):e0262841. doi: 10.1371/journal.pone.0262841 (PMC8827484; doi:10.1371/journal.pone.0262841)
Supplement: S1 File — This csv file contains information on each TA’s BioVEDA score, RTOP score for each observation. The file also contains the average cognitive demand TAGS level for each observed activity. (CSV) [file pone.0262841.s001.csv]

TA_ID	Semester	Observation.Period	PD_Type	Curriculum_Type	AvgTAGS	TA.BioVEDA.Score	RTOP_Total
T01	1	1	Intervention	Intervention	3.8	62.5	60.5
T02	1	1	Intervention	Intervention	3.8	68.75	63.5
T03	1	1	Intervention	Intervention	3.8	81.25	69
T04	1	1	Intervention	Intervention	3.8	75	56.5
T07	1	1	Intervention	Intervention	3.8	93.75	75.5
T11	1	1	Intervention	Intervention	3.8	100	79
T13	1	1	Intervention	Intervention	3.8	75	79
T18	2	1	Intervention	Intervention	3.5	87.5	59
T19	2	1	Intervention	Intervention	3.5	50	70
T22	2	1	Intervention	Intervention	3.5	87.5	61
T24	2	1	Intervention	Intervention	3.5	75	67
T25	2	1	Intervention	Intervention	3.5	87.5	68
T26	2	1	Intervention	Intervention	3.5	100	60.5
T28	2	1	Intervention	Intervention	3.5	62.5	65
T30	2	1	Intervention	Intervention	3.5	93.75	50
T32	2	1	Intervention	Intervention	3.5	75	52
T34	3	1	Intervention	Intervention	3	87.5	62.5
T37	3	1	Intervention	Intervention	3	62.5	38
T38	3	1	Intervention	Intervention	3	100	48
T41	3	1	Intervention	Intervention	3	81.25	52
T44	3	1	Intervention	Intervention	3	100	52
T01	1	2	Intervention	Traditional	2	62.5	28
T02	1	2	Intervention	Traditional	4	68.75	76.5
T03	1	2	Intervention	Traditional	2	81.25	32.5
T04	1	2	Intervention	Traditional	4	75	46
T07	1	2	Intervention	Traditional	4	93.75	61
T11	1	2	Intervention	Traditional	2	100	44
T13	1	2	Intervention	Traditional	2	75	42
T18	2	2	Intervention	Traditional	3	87.5	37
T19	2	2	Intervention	Traditional	3	50	50
T22	2	2	Intervention	Traditional	3	87.5	49
T24	2	2	Intervention	Traditional	3	75	70
T25	2	2	Intervention	Traditional	3	87.5	47
T26	2	2	Intervention	Traditional	3	100	57
T28	2	2	Intervention	Traditional	3	62.5	52
T30	2	2	Intervention	Traditional	3	93.75	40.5
T32	2	2	Intervention	Traditional	3	75	48
T34	3	2	Intervention	Traditional	3	87.5	58.5
T37	3	2	Intervention	Traditional	3	62.5	28
T38	3	2	Intervention	Traditional	3	100	53
T41	3	2	Intervention	Traditional	3	81.25	56.5
T44	3	2	Intervention	Traditional	3	100	51
T05	1	1	Traditional	Traditional	2	87.5	31.5
T06	1	1	Traditional	Traditional	2	75	19
T06	1	2	Traditional	Traditional	2	75	15
T08	1	1	Traditional	Traditional	2	56.25	26.5
T08	1	2	Traditional	Traditional	2	56.25	34
T09	1	1	Traditional	Traditional	2	81.25	15
T09	1	2	Traditional	Traditional	2	81.25	28
T10	1	1	Traditional	Traditional	2	93.75	37
T12	1	1	Traditional	Traditional	2	62.5	23.5
T12	1	2	Traditional	Traditional	2	62.5	31
T14	1	1	Traditional	Traditional	2	43.75	27
T14	1	2	Traditional	Traditional	2	43.75	35
T15	2	2	Traditional	Traditional	3	87.5	41
T17	2	2	Traditional	Traditional	3	81.25	39
T20	2	2	Traditional	Traditional	3	81.25	38
T21	2	2	Traditional	Traditional	3	62.5	37.5
T23	2	2	Traditional	Traditional	3	93.75	68
T27	2	2	Traditional	Traditional	3	56.25	32
T29	2	2	Traditional	Traditional	3	87.5	31.5
T31	2	2	Traditional	Traditional	3	56.25	33
T33	3	2	Traditional	Traditional	3	87.5	34.5
T33	3	1	Traditional	Traditional	2	87.5	35
T35	3	1	Traditional	Traditional	2	81.25	30
T36	3	2	Traditional	Traditional	3	68.75	34
T36	3	1	Traditional	Traditional	2	68.75	29
T40	3	2	Traditional	Traditional	3	68.75	36
T40	3	1	Traditional	Traditional	2	68.75	22
T42	3	2	Traditional	Traditional	3	68.75	36
T43	3	2	Traditional	Traditional	3	31.25	49
T43	3	1	Traditional	Traditional	2	31.25	22
